# Supplementary material for: Dynamics of Neutralizing Antibody and T-Cell Responses to SARS-CoV-2 and Variants of Concern after Primary Immunization with CoronaVac and Booster with BNT162b2 or ChAdOx1 in Health Care Workers
Source: Vaccines (Basel). 2022 Apr 19;10(5):639. doi: 10.3390/vaccines10050639 (PMC9147589; doi:10.3390/vaccines10050639)
Supplement: Supplementary file 1 [file vaccines-10-00639-s001.zip]

Archive with 1 entries (1 files):
- vaccines-1676922-supplementary.pdf
